# Supplementary material for: Novel Activity of ODZ10117, a STAT3 Inhibitor, for Regulation of NLRP3 Inflammasome Activation
Source: Int J Mol Sci. 2023 Mar 23;24(7):6079. doi: 10.3390/ijms24076079 (PMC10094431; doi:10.3390/ijms24076079)
Supplement: Supplementary file 1 [file ijms-24-06079-s001.zip]

Archive with 1 entries (1 files):
- ijms-2232505-supplementary.pdf
